# Supplementary material for: Reproduction Modes and Conservation Implications in Three Polyploid Sorbus Stenoendemics in Eastern Slovakia (Central Europe)
Source: Plants (Basel). 2023 Jan 13;12(2):373. doi: 10.3390/plants12020373 (PMC9863969; doi:10.3390/plants12020373)
Supplement: Supplementary file 1 [file plants-12-00373-s001.zip]

Archive with 1 entries (1 files):
- plants-2101811-supplementary.pdf
